# Supplementary material for: Accuracy of self-collected versus healthcare worker collected specimens for diagnosing sexually transmitted infections in females: an updated systematic review and meta-analysis
Source: Sci Rep. 2024 May 7;14:10496. doi: 10.1038/s41598-024-61358-y (PMC11076478; doi:10.1038/s41598-024-61358-y)
Supplement: Supplementary file 1 — Supplementary Information. [file 41598_2024_61358_MOESM1_ESM.xlsx]

## Sheet: Screening 
Timestamp	Author and date	Title	Does the study present evidence on self-sampling for sexually transmitted infections (STIs)?	Does the study present evidence of the types of self-collected specimens used to test for STIs?	Does the study present evidence of pooled specimens for the testing of STIs?	Does the study present evidence of self-sampling and healthcare worker collected specimens for STI testing?	Was self-sampling and healthcare worker specimen collection done within 3 weeks of each other?	Does this study present evidence of the type of STI being tested? (TV, NG, CT, HPV)	Does this study present evidence of the type of diagnostic test used for STI diagnosis?	Does this study present evidence of the diagnostic accuracy of STI tests performed on specimens collected by healthcare workers? (eg. sensitivity, specificity, agreement etc.)	Does this study present evidence of diagnostic accuracy STI tests performed on self-collected specimens? (eg. sensitivity, specificity, agreement etc.)	Decision	Reviewer
2022-08-31 19:09:12	Camus et al 2021	Acceptability and efficacy of vaginal selfsampling for genital infection and bacterial vaginosis: A cross-sectional study	Yes	Yes	No	Yes	Yes	Yes	Yes	Yes	Yes	Include	NT
2022-08-31 18:42:49	Chernesky et al, 2020.	Comparison of Assays for the Diagnosis of Mycoplasma genitalium and Macrolide Resistance Mutations in Self-Collected Vaginal Swabs and Urine	Yes	Yes	No	No	No	Yes	Yes	No	Yes	Exclude	NT
2022-08-23 21:02:02	Arias et al 2016	Ease, Comfort, and Performance of the HerSwab Vaginal Self-Sampling Device for the Detection of Chlamydia trachomatis and Neisseria gonorrhoeae	Yes	Yes	No	Yes	Yes	Yes	Yes	Yes	Yes	Include	ZNJ
2022-08-29 18:59:48	Barbee et al 2020	Performance of Patient-collected Specimens for Neisseria gonorrhoeae Culture	Yes	Yes	No	Yes	Yes	Yes	Yes	Yes	Yes	Include	ZNJ
2022-08-29 15:34:04	Barbee et al, 2021	Performance of Patient-collected Specimens for Neisseria gonorrhoeae Culture	Yes	Yes	No	Yes	Yes	Yes	Yes	Yes	Yes	Include	TD
2022-08-23 19:53:57	Bik et al	A novel sequencing-based vaginal health assay combining self-sampling, HPV detection and genotyping, STI detection, and vaginal microbiome analysis	Yes	Yes	Yes	No	Yes	Yes	Yes	No	Yes	Exclude	ZNJ
2022-08-25 03:43:43	Bik et al, 2019	A novel sequencing-based vaginal health assay combining self-sampling, HPV detection and genotyping, STI detection, and vaginal microbiome analysis	Yes	Yes	Yes	No	No	Yes	Yes	No	No	Exclude	TD
2022-08-23 20:03:06	Boggan et al 2015	Vaginal self-sampling for HPV infection as a primary cervical cancer screening tool in a Haitian population	Yes	Yes	No	Yes	Yes	Yes	Yes	Yes	Yes	Include	ZNJ
2022-08-31 18:06:25	Boggan et al 2015	Vaginal self-sampling for HPV infection as a primary cervical cancer screening tool in a Haitian population	Yes	Yes	No	Yes	Yes	Yes	Yes	Yes	Yes	Include	NT
2022-08-27 03:51:52	Camus et al 2021	Acceptability and efficacy of vaginal selfsampling for genital infection and bacterial vaginosis: A cross-sectional study	Yes	Yes	No	Yes	Yes	Yes	Yes	Yes	Yes	Include	ZNJ
2022-08-28 04:00:38	Camus et al, 2021	Acceptability and efficacy of vaginal self- sampling for genital infection and bacterial vaginosis: A cross-sectional study	Yes	Yes	No	Yes	Yes	Yes	Yes	No	No	Exclude	TD
2022-08-23 20:08:23	Chernesky et al 2020	Comparison of Assays for the Diagnosis of Mycoplasma genitalium and Macrolide Resistance Mutations in Self-Collected Vaginal Swabs and Urine	Yes	Yes	No	No	No	Yes	Yes	No	Yes	Exclude	ZNJ
2022-08-25 03:53:24	Chernesky, 2020	Comparison of Assays for the Diagnosis of Mycoplasma genitalium and Macrolide Resistance Mutations in Self-Collected Vaginal Swabs and Urine	Yes	Yes	No	No	No	No	Yes	No	Yes	Include	TD
2022-08-23 20:52:32	De Marais et al 2019	Home Self-Collection by Mail to Test for Human Papillomavirus and Sexually Transmitted Infections	Yes	Yes	No	Yes	Yes	Yes	Yes	Yes	Yes	Include	ZNJ
2022-08-26 03:26:51	Des Marais et al, 2018	Home Self-Collection by Mail to Test for Human Papillomavirus and Sexually Transmitted Infections	Yes	Yes	No	Yes	Yes	Yes	Yes	Yes	Yes	Include	TD
2022-08-31 18:55:04	Harding-Esch 2019	Diagnostic accuracy of a prototype rapid chlamydia and gonorrhoea recombinase polymerase amplification assay: a multicentre cross-sectional preclinical evaluation	Yes	Yes	No	No	No	Yes	Yes	No	Yes	Exclude	NT
2022-08-23 21:07:25	Harding-Esch et al 2019	Diagnostic accuracy of a prototype rapid chlamydia and gonorrhoea recombinase polymerase amplification assay: a multicentre cross-sectional preclinical evaluation*	Yes	Yes	No	No	No	Yes	Yes	No	Yes	Exclude	ZNJ
2022-08-26 03:39:23	Harding-Esch, 2019	Diagnostic accuracy of a prototype rapid chlamydia and gonorrhoea recombinase polymerase amplification assay: a multicentre cross-sectional preclinical evaluation	Yes	Yes	No	Yes	Yes	Yes	Yes	Yes	Yes	Include	TD
2022-08-28 20:28:44	Hawash and Alpakistany, 2021	Ease of use and validity testing of a point-of-care fast test for parasitic vaginosis self-diagnosis	Yes	Yes	No	Yes	Yes	Yes	Yes	Yes	Yes	Include	TD
2022-08-27 04:03:26	Hawash et al 2021	Ease of use and validity testing of a point-of-care fast test for parasitic vaginosis self-diagnosis	Yes	Yes	No	Yes	Yes	Yes	Yes	No	No	Exclude	ZNJ
2022-08-31 17:56:31	Hawash, Y.1*, Jaafer, N.2,3, Alpakistany, T. 2021	Ease of use and validity testing of a point-of-care fast test for parasitic vaginosis self-diagnosis	Yes	Yes	No	No	Yes	Yes	Yes	Yes	Yes	Include	NT
2022-08-27 03:41:27	Hiransuthikul et al 2021	Acceptability and satisfaction towards self-collection for chlamydia and gonorrhoea testing among transgender women in Tangerine Clinic, Thailand: shifting towards the new normal	Yes	Yes	Yes	Yes	Yes	Yes	Yes	No	Yes	Exclude	ZNJ
2022-08-28 03:53:05	Hiransuthikul et al, 2021	Acceptability and satisfaction towards self-collection for chlamydia and gonorrhoea testing among transgender women in Tangerine Clinic, Thailand: shifting towards the new normal	Yes	Yes	Yes							Exclude	TD
2022-08-23 21:35:14	Kersaudy-Rahib et al 2017	Chlamyweb Study II: a randomised controlled trial (RCT) of an online offer of home-based Chlamydia trachomatis sampling in France	Yes	Yes	No	No	No	Yes	Yes	No	No	Exclude	ZNJ
2022-08-26 03:41:18	Kersaudy-Rahib, 2017	Chlamyweb Study II: a randomised controlled trial (RCT) of an online offer of home-based Chlamydia trachomatis sampling in France	Yes	Yes	No	No	No	Yes	Yes	No	No	Exclude	TD
2022-08-23 21:39:44	Khan et al 2019	Evaluation of reliability of self-collected vaginal swabs over physician-collected samples for diagnosis of bacterial vaginosis, candidiasis and trichomoniasis, in a resource-limited setting: a cross-sectional study in India	Yes	Yes	No	Yes	Yes	Yes	Yes		Yes	Include	ZNJ
2022-08-26 03:45:00	Khan, 2019	Evaluation of reliability of self-collected vaginal swabs over physician-collected samples for diagnosis of bacterial vaginosis, candidiasis and trichomoniasis, in a resource-limited setting: a cross-sectional study in India	Yes	Yes	Yes	Yes	Yes	Yes	Yes	Yes	Yes	Include	TD
2022-08-23 21:56:10	Kim et al 2020	Evaluation of reliability of self-collected vaginal swabs over physician-collected samples for diagnosis of bacterial vaginosis, candidiasis and trichomoniasis, in a resource-limited setting: a cross-sectional study in India	Yes	Yes	No	Yes	Yes	Yes	No	Yes	Yes	Include	ZNJ
2022-08-26 06:56:05	Kim, 2020	Self-obtained vaginal samples for HPV DNA testing to detect HPV-related cervical disease	Yes	Yes	No	Yes	Yes	Yes	Yes	Yes	Yes	Include	TD
2022-08-23 22:00:42	Lockhart et al 2018	Prospective Evaluation of Cervicovaginal Self- and Cervical Physician Collection for the Detection of Chlamydia trachomatis, Neisseria gonorrhoeae, Trichomonas vaginalis, and Mycoplasma genitalium Infections	Yes	Yes	No	Yes	Yes	Yes	Yes	Yes	Yes	Include	ZNJ
2022-08-26 07:03:48	Lockhart et al, 2018	Prospective Evaluation of Cervicovaginal Self- and Cervical Physician Collection for the Detection of Chlamydia trachomatis, Neisseria gonorrhoeae, Trichomonas vaginalis, and Mycoplasma genitalium Infections	Yes	Yes	No	Yes	Yes	Yes	Yes	Yes	Yes	Include	TD
2022-08-31 18:03:01	Arias, BSc, Dan Jang, BSc, Jodi Gilchrist, MSc, Kathy Luinstra, BSc, Jenny Li, BSc, Marek Smieja, MD, PhD, and Max A. Chernesky, PhD 2016	Ease, Comfort, and Performance of the HerSwab Vaginal Self-Sampling Device for the Detection of Chlamydia trachomatis and Neisseria gonorrhoeae	Yes	Yes	No	Yes	Yes	Yes	Yes	Yes	Yes	Include	NT
2022-08-23 22:05:33	McLarty et al 2019	Cervical Human Papillomavirus Testing With Two Home Self-Collection Methods Compared With a Standard Clinically Collected Sampling Method	Yes	Yes	No	Yes	Yes	Yes	Yes	Yes	Yes	Include	ZNJ
2022-08-26 07:14:38	McLarty et al, 2019	Cervical Human Papillomavirus Testing With Two Home Self-Collection Methods Compared With a Standard Clinically Collected Sampling Method	Yes	Yes	No	Yes	Yes	Yes	Yes	Yes	Yes	Include	TD
2022-09-12 16:42:17	Ni et al 2022	Self-sampled specimens demonstrate comparable accuracy and consistency to clinician-sampled specimens for HPV detection among men who have sex with men in China	Yes	Yes	No	Yes	Yes	Yes	Yes	Yes	Yes	Include	ZNJ
2022-08-28 20:21:49	Ni et al, 2022	Self-sampled specimens demonstrate comparable accuracy and consistency to clinician-sampled specimens for HPV detection among men who have sex with men in China	Yes	Yes	No	Yes	Yes	Yes	Yes	Yes	Yes	Include	TD
2022-08-26 07:22:02	Nodjikouambaye et al, 2019	Accuracy of Curable Sexually Transmitted Infections and Genital Mycoplasmas Screening by Multiplex Real-Time PCR Using a Self-Collected Veil among Adult Women in Sub-Saharan Africa	Yes	Yes	Yes	Yes	Yes	Yes	Yes	Yes	Yes	Include	TD
2022-08-23 22:11:15	Nojikouambaye et al 2019	Accuracy of Curable Sexually Transmitted Infections and Genital Mycoplasmas Screening by Multiplex Real-Time PCR Using a Self-Collected Veil among Adult Women in Sub-Saharan Africa	Yes	Yes	No	Yes	Yes	Yes	Yes	Yes	Yes	Include	ZNJ
2022-09-12 14:54:51	Obiri-Yeboah	Self-collected vaginal sampling for the detection of genital human papillomavirus (HPV) using careHPV among Ghanaian women	Yes	Yes	No	Yes	Yes	Yes	Yes	Yes	Yes	Include	ZNJ
2022-09-12 16:54:51	Obiri-Yeboah	Self-collected vaginal sampling for the detection of genital human papillomavirus (HPV) using careHPV among Ghanaian women	Yes	Yes	No	Yes	Yes	Yes	Yes	Yes	Yes	Include	TD
2022-08-23 22:15:33	Schwebke et al 2019	Clinical Evaluation of the Cepheid Xpert TV Assay for Detection of Trichomonas vaginalis with Prospectively Collected Specimens from Men and Women	Yes	Yes	No	Yes	Yes	Yes	Yes	Yes	Yes	Include	ZNJ
2022-08-26 07:29:00	Schwebke et al, 2018	Clinical Evaluation of the Cepheid Xpert TV Assay for Detection of Trichomonas vaginalis with Prospectively Collected Specimens from Men and Women	Yes	Yes	No	Yes	Yes	Yes	Yes	Yes	Yes	Include	TD
2022-08-23 22:21:43	Van der Pol et al 2019	Evaluation of the Performance of the Cobas CT/NG Test for Use on the Cobas 6800/8800 Systems for Detection of Chlamydia trachomatis and Neisseria gonorrhoeae in Male and Female Urogenital Samples	Yes	Yes	No	Yes	Yes	Yes	Yes	Yes	Yes	Include	ZNJ
2022-08-26 07:33:34	Van Der Pol, 2019	Evaluation of the Performance of the Cobas CT/NG Test for Use on the Cobas 6800/8800 Systems for Detection of Chlamydia trachomatis and Neisseria gonorrhoeae in Male and Female Urogenital Samples	Yes	Yes	No	Yes	Yes	Yes	Yes	Yes	Yes	Include	TD
2022-08-23 22:27:08	Verougstraete et al 2020	To pool or not to pool? Screening of Chlamydia trachomatis and Neisseria gonorrhoeae in female sex workers: pooled versus single-site testing	Yes	Yes	Yes	No	No	Yes	Yes	No	No	Exclude	ZNJ
2022-08-26 07:37:32	Verougstraete, 2020	To pool or not to pool? Screening of Chlamydia trachomatis and Neisseria gonorrhoeae in female sex workers: pooled versus single-site testing	Yes	Yes	Yes	No	No	Yes	Yes	No	No	Exclude	TD
2022-08-27 03:30:42	Verwijs et al 2022	Feasibility and acceptability of frequent vaginal selfsampling at home by Rwandan women at high risk of urogenital tract infections	No	No	No	No	No	No	No	No	No	Exclude	ZNJ
2022-08-28 03:49:06	Verwijs et al, 2020	Feasibility and acceptability of frequent vaginal self- sampling at home by Rwandan women at high risk of urogenital tract infections	Yes	Yes	No	Yes	Yes	Yes	Yes	No	No	Exclude	TD
2022-08-23 22:31:11	Widdice et al 2018	Performance of the Atlas rapid test for Chlamydia trachomatis and women’s attitudes toward point-of-care testing	Yes	Yes	No	No	No	Yes	Yes	No	No	Exclude	ZNJ
2022-08-26 07:43:06	Widdice, 2018	Performance of the Atlas rapid test for Chlamydia trachomatis and women’s attitudes toward point-of-care testing	Yes	Yes	No	No	No	Yes	Yes	No	Yes	Exclude	TD

## Sheet: Qualitative data
Author and year of publication	Country of study	Aim/objective of study	Study design	Study population	Sample size	Mode of instruction for self-collection	Location of self-collection	Reference standard (type of specimen collected by healthcare worker)	Type of self-collected specimen	Assay type	STI being tested
Arias et al 2016	Canada	The objectives of this study were to survey opinions on ease and comfort from young sexually active women who SCV samples with HerSwab, and to compare agreements between SCVand PCV samples for the detection of CT and NG with a transcription-mediated amplification RNA-based assay, Aptima Combo 2 (AC2; Hologic, Inc, San Diego, CA).	Cross sectional	16 - 41 years, 110 women from a street youth clinic and 79 women from a therapeutic abortion clinic	189	the research coordinator demonstrated steps for proper self-collection using HerSwab, provided participants with written and visual instructions	Study Clinic	Physician collected vaginal swab	Vaginal swab	Transcription-mediated amplification RNA-based assay, Aptima Combo 2	NG and CT
Barbee et al 2021	United States of America	to determine whether clinician-collected specimens were really necessary for N. gonorrhoeae culture. Here, we report results of an evaluation of the sensitivity of patient-collected specimens for gonococcal culture from diverse anatomic site	Cross-sectional	Women, MSW, MSM	258	Not indicated	Clinic	Endocervical swab - women, urethra - men	Vaginal swab from women, urine from men	culture plated directly onto modified Thayer Martin (MTM) agar and a NAAT (Aptima Combo 2)	NG
Boggan et al 2015	Haiti	we sought to test the feasibility of implementing HPV screening as primary testing for cervical cancer within a cohort of Boggan et al. Page 2 Sex Transm Dis. Author manuscript; available in PMC 2016 November 01. Author Manuscript Author Manuscript Author Manuscript Author Manuscript women in Port-au-Prince, Haiti. Additionally, we sought to compare vaginal self-sampling screening methods against…	Cohort	women	1845	Participants were then met by the study nurse who oriented them to the procedures involved in the collection of two types of high-risk HPV (HR-HPV) samples: 1) self-performed samples; and 2) clinician-performed samples	Healthcare clinic	Physician collected cervical swab	vaginal swab	Hybrid Capture 2 High-Risk HPV DNA Test™ (HC2, Qiagen, Gaithersburg, Maryland) pool assay	HPV
Camus et al 2021	France	The aim was first to show non-inferiority of VSS compared with VCS to screen for GIs, STIs, and GBS; second to determine the feasibility of VSS	Cross sectional	women	1027	Filled a form clinical information form where sampling indications were mentioned.	Clinical centres in France	VSS and VCS from 1027 women were collected by health care professionals	Vaginal self sampling	Gram, wet mount, Gram stain and yeast culture were performed on the two Copan ESwabs (one swab for each sampling randomization sequence). Each swab were smeared on a slide and sent for culture	bacterial vaginosis (BV) and yeast infection, for sexually transmitted infection (STI), and for asymptomatic carriage of group B streptococcus
De Marais et al 2018	United States of America	To evaluate the validity and acceptability of at-home self-collection to test for high risk human papillomavirus (HPV) and sexually transmitted infections(STIs) among women overdue for cervical cancer screening by national guidelines.	Clinical trial	women 30-64 years	193	Participants were instructed by study nurse	Home and clinic	Cervical swab	Cervico-vaginal swab	Testing for high-risk HPV testing was performed using the Aptima HPV assay (Hologic, Inc.), a molecular amplification assay that detects qualitatively E6/E7 mRNA of 14 high-risk HPV genotypes	HPV, NG, CT, TV, AND MG
Hawash et al 2021	Saudi Arabia	The OSOM® Trichomonas Rapid Test performance was evaluated on both self-collected and clinician-collected vaginal swabs as a clinic-based program, and the results were compared. The results were compared in view of true positives defined as PCR and/or wet mount microscopy positives	Cross sectional	women	174	In the clinic, and under the supervision of the gynecologist, each woman collected one vaginal swab following the given instructions.	Clinic	Vaginal swab	Vaginal swab	OSOM TV rapid test, wet prep, TV DNA PCR	TV
Khan et al 2019	India	Hence, the current study was aimed at establishing reliability of self-collected vaginal swabs against physician-collected swabs by determining its sensitivity, specificity, positive predictive value (PPV) and negative predictive value (NPV) with a significant number of samples and quality reliable tests.	Cross-sectional	women	550	They were instructed	Clinic	Physician collected vaginal swab	vaginal swab	pH and whiff test, Candida and TV culture	bacterial vaginosis, candidiasis and trichomoniasis, in
Kim et al 2020	Korea	to investigate whether SOVAS contains enough DNA for HPV testing and whether the results of HPV DNA testing using SOVAS are comparable to those obtained using cervical samples (CS) collected by a physician. Furthermore, we investigated whether it is easy, comfortable, and reliable to use a self-sampling device to obtain a vaginal discharge sample	Cross sectional	women	151	The SOVAS was obtained after the patient had read written instructions and watc	Clinic	cervical swab	vaginal swab	multiplex real-time PCR Anyplex II HPV28 Detection assay	HPV
Lockhart et al 2018	Kenya	to examine the agreement between sexually transmitted infection (STI) screening using self-collected specimens and physician-collected specimens, and to investigate the acceptability of self-collection for screening in an 18-month study of female sex workers in a high-risk, low-resource setting.	Cross-sectional	Female sex workers	350	. Participants were instructed verbally	Clinic	Cervical sample	cervicovaginal sample	Aptima combo assay	CT, NG, TV, MG
McLarty et al 2019	United States of America	was to compare the outcomes of 2 self-collection methods to detect cervical human papillomavirus (HPV) DNAwith outcomes from a standard clinical method.	Cross sectional	women	174	individual instructions from a nurse or study coordinator on how to obtain a sample with their randomly assigned self-collection method and how to mail the samples back to the study site	Home and clinic	cervical swab	Tampon, vaginal swab	Roche Cobas HPV method	HPV
Nodjikouambaye et al 2019	Chad	was to assess the performance of a novel genital veil (V-Veil-Up Gyn Collection Device, V-Veil-Up Pharma Ltd., Nicosia, Cyprus) as a genital self-sampling device to collect genital secretions to diagnose STIs by multiplex real-time PCR as compared to reference clinician-collected genital specimens, in adult women living in N’Djamena, the capital city of Chad	Cross-sectional	women	251	the study participant firstly received from a nurse a 15-minutes training	Clinic	endocervical swab	Veil sample	multiplex real-time PCR (Allplex STI Essential Assay	NG, CT, TV, MG
Obiri-Yeboah et al., 2017	Ghana	. The objective of this research was to determine the acceptability, feasibility and performance of alternative self-collected vaginal samples for HPV detection among Ghanaian women.	Cross sectional	Women above 18	194	instructed on how to obtain SC vagina	Clinic	Cervical sample using the careHPV brush	n SC vaginal samples using the careHPV brush	Paired SC and CC samples were tested using the careHPV assay (Qiagen, Gaithersburg, MD) following the manufacturer’s instructions. careHPV is a semi-rapid qualitative assay designed as a simplification of the Digene Hybrid Capture-II (HC2) test technology to detect the DNA of any of 14 hrHPV types (HPV16, 18, 31, 33, 35, 39, 45, 52, 56, 58, 59, 68, with HPV66 being an addition to the 13 hrHPV det…	HPV
Schwebke et al., 2018	USA	The study reports on the performance of this assay for the detection of T. vaginalis in specimens from women and men.	Cross sectional	Men and Women	1,867 women and 4,791 men		academic medical centers, STD clinics, family planning clinics, public health departments, and clinical trial offices.	cervical swab	Urine for men and women , vaginal swab women	InPouch TV broth culture and Aptima NAAT for T. vaginalis	TV
Van Der Pol et al 2019	United States of America	. The objective of this study was to evaluate the clinical performance of Cobas in urogenital samples from symptomatic and asymptomatic men and women	Cross sectional study	women and men	5053	Not indicated	Not indicated	Vaginal swab	Vaginal swab, urine	COBAS NG/CT test; . The FDA-approved NAATs used to determine patient infected status (PIS) included the BD ProbeTec CT Qx and GC Qx amplified DNA assays (CTQ/GCQ; BD, Sparks, MD), the Hologic Aptima Combo 2 CT/NG assay (AC2; Hologic Inc., San Diego, CA), and the Abbott m2000 RealTime CT/NG assay (m2000; Abbott Molecular, Des Plaines, IL).	NG and CT

## Sheet: Quantitative data
Author and year of publication	Infection/ disease	Healthcare worker vs self-collection SENSITIVITY (95% CI)	Healthcare worker vs self-collection SPECIFICITY (95% CI)	Self-collected specimens – Sensitivity (95% CI)	Self-collected specimens – Specificity (95% CI)	Healthcare worker collected specimen – Sensitivity (95% CI)	Healthcare worker collected specimen – Specificity (95% CI)	Positive predictive value (95% CI)	Negative predictive value	TP	FP	TN	FN
									(95% CI)	(95% CI)	(95% CI)	(95% CI)	(95% CI)
Arias et al 2016	CT	50	94.4	Not reported	Not reported	Not reported	Not reported	33	96	5	10.14	158.86	6
Arias et al 2016	NG	40	98.4	Not reported	Not reported	Not reported	Not reported	17	99	0.80	3.68	180.30	1.20
Hawash et al 2021 (self-OSOM)	TV	Not reported	Not reported	83.3	98.4	NA	NA	88.2	97.6	15	2	127	3
Hawash et al 2021 (Clinician OSOM)	TV	Not reported	Not reported	NA	NA	88.8	100	100	98.4	16	0	129	2
Khan et al 2019	Trichomonaisis	100	100	Not reported	Not reported	Not reported	Not reported	100	100	3	0	547	0
Nodjikouambaye et al 2019	CT, NG, MG, TV	97	88	Not reported	Not reported	Not reported	Not reported	91	95	126.10	12.36	90.64	3.90
Schwebke et al 2017 (InPouch)	TV	96.90	97.70	Not reported	Not reported	Not reported	Not reported	80.8	99.7	156	37	1593	5
Schwebke et al 2017 (Aptima)	TV	97.4	99.6	Not reported	Not reported	Not reported	Not reported	96.4	99.7	186	5	1593	7
Schwebke et al 2017 (PIS)	TV	96.4	99.6	Not reported	Not reported	Not reported	Not reported	96.4	99.6	186	7	1591	7
Schwebke et al 2017 (XPERT versus PIS)	TV	96.4	99.6	Not reported	Not reported	Not reported	Not reported	96.4	99.6	186	7	1591	7
Van Der Pol et al 2019 (Clinician collected for CT)	CT	Not reported	Not reported	NA	NA	98.6	99.1	90.1	99.9	146	16	1772	2
Van Der Pol et al 2019 (Self-collected for CT)	CT	Not reported	Not reported	99.2	99	NA	NA	87.5	99.9	119	17	1769	1
Van Der Pol et al 2019 (Clinician collected for NG)	NG	Not reported	Not reported	NA	NA	100	99.7	84.5	100	28	0	1903	5
Van Der Pol et al 2019 (Self-collected for NG)	NG	Not reported	Not reported	100	99.7	NA	NA	82.4	100	28	0	1873	6
	p = 0.19

## Sheet: Data for meta-analysis
Author and year of publication	SENSITIVITY (95% CI)	SPECIFICITY (95% CI)	Positive predictive value (95% CI)	Negative predictive value	TP	FP	TN	FN
				(95% CI)	(95% CI)	(95% CI)	(95% CI)	(95% CI)
Arias et al 2016 (a)	50	94.4	33	96	5	10.14	158.86	6
Arias et al 2016 (b)	40	98.4	17	99	0.80	3.68	180.30	1.20
Hawash et al 2021 (self-OSOM) (a)	83.3	98.4	88.2	97.6	15	2	127	3
Hawash et al 2021 (Clinician OSOM) (b)	88.8	100	100	98.4	16	0	129	2
Khan et al 2019	100	100	100	100	3	0	547	0
Nodjikouambaye et al 2019	97	88	91	95	126.10	12.36	90.64	3.90
Schwebke et al 2017 (InPouch) (a)	96.90	97.70	80.8	99.7	156	37	1593	5
Schwebke et al 2017 (Aptima) (b)	97.4	99.6	96.4	99.7	186	5	1593	7
Schwebke et al 2017 (PIS) (c)	96.4	99.6	96.4	99.6	186	7	1591	7
Schwebke et al 2017 (XPERT versus PIS) (d)	96.4	99.6	96.4	99.6	186	7	1591	7
Van Der Pol et al 2019 (Clinician collected for CT) (a)	98.6	99.1	90.1	99.9	146	16	1772	2
Van Der Pol et al 2019 (Self-collected for CT) (b)	99.2	99	87.5	99.9	119	17	1769	1
Van Der Pol et al 2019 (Clinician collected for NG) ©	100	99.7	84.5	100	28	0	1903	5
Van Der Pol et al 2019 (Self-collected for NG) (d)	100	99.7	82.4	100	28	0	1873	6
